# Supplementary material for: Multiple Cofactor Engineering Strategies to Enhance Pyridoxine Production in Escherichia coli
Source: Microorganisms. 2024 May 3;12(5):933. doi: 10.3390/microorganisms12050933 (PMC11123869; doi:10.3390/microorganisms12050933)
Supplement: Supplementary file 1 [file microorganisms-12-00933-s001.zip]

Archive with 2 entries (2 files):
- Supplementary Data 1.xlsx
- Supporting Information.pdf
