# Supplementary material for: Multiple Cofactor Engineering Strategies to Enhance Pyridoxine Production in Escherichia coli
Source: Microorganisms. 2024 May 3;12(5):933. doi: 10.3390/microorganisms12050933 (PMC11123869; doi:10.3390/microorganisms12050933)
Supplement: Supplementary file 1 [file microorganisms-12-00933-s001.zip › Supplementary Data 1.xlsx]

## Sheet: PdxA single mutantion
No.	mutation sites	PN increment	binding energy	PN mean ±SD
WL10	F140I	0.724468	-29.65	243.1±2.01
WL11	T165C	0.408723	-29.6	198.59±45.34
WL12	F314L	0.346688	-28.86	189.84±30.53
WL13	G213C	0.27145	-29.63	179.24±16.49
WL14	T293V	0.251307	-28.93	176.4±12.1
WL15	T285L	0.182987	-28.99	166.77±2.09
WL16	G298A	0.157829	-29.4	163.22±17.95
WL17	D247Q	0.150505	-29.35	162.19±19.6
WL18	V311L	0.137801	-28.99	160.4±13.03
WL19	I284V	0.114301	-29.06	157.08±21.68
WL20	L303M	0.0971832	-30.55	154.67±8.96
WL21	A309C	0.0962652	-29.75	154.54±1.48
WL22	H136N	0	-28.46	140.97±27.61
WL23	N209I	-0.019069	-28.96	138.28±0.85
WL24	M151L	-0.0839486	-29.08	129.14±24.41
WL25	G119C	-0.111341	-28.58	125.28±2.48
WL26	T137V	-0.111341	-29.42	125.28±5.96
WL27	L301M	-0.131445	-30.17	122.44±3.76
WL28	L21C	-0.145795	-28.81	120.42±3.37
WL29	V295C	-0.188372	-26.85	114.42±7.64
WL30	S294C	-0.190154	-29.2	114.16±2.82
WL31	T118D	-0.227348	-29.11	108.92±4.89
WL32	A300V	-0.244581	-26.05	106.49±4.81
WL33	G269L	-0.250623	-29.49	105.64±1.59
WL34	E214L	-0.254411	-30.18	105.11±15.66
WL35	P252K	-0.258278	-28.69	104.56±6.62
WL36	G135C	-0.268041	-28.8	103.19±6.58
WL37	G124K	-0.268812	-29.8	103.08±10.2
WL38	P210I	-0.27061	-28.9	102.82±4.96
WL39	Y254I	-0.276705	-29.51	101.96±0.02
WL40	K308L	-0.288744	-29.49	100.27±8.95
WL41	K274I	-0.290264	-28.61	100.05±0.88
WL42	G281M	-0.293734	-29.23	99.56±0.61
WL43	R280F	-0.305874	-28.69	97.85±3.28
WL44	L270M	-0.308316	-29.35	97.51±2.14
WL45	F278K	-0.312913	-29.65	96.86±2.49
WL46	L273M	-0.313554	-29.25	96.77±5.93
WL47	L249C	-0.316386	-28.99	96.37±10.99
WL48	N283V	-0.317098	-29.12	96.27±3.74
WL49	G312L	-0.318654	-28.52	96.05±4.92
WL50	A246I	-0.347732	-29.48	91.95±14.18
WL51	P120V	-0.348339	-28.19	91.87±16.86
WL52	E138I	-0.351728	-29.17	91.39±4.49
WL53	G18V	-0.357714	-27.86	90.54±1.46
WL54	S313I	-0.360262	-28.92	90.18±9.38
WL55	M152L	-0.361838	-29.51	89.96±6.88
WL56	H136C	-0.363418	-30.06	89.74±55.85
WL57	H297C	-0.376025	-29.33	87.96±3.12
WL58	P245L	-0.378581	-29.23	87.6±1.13
WL59	F133M	-0.38053	-29.82	87.33±2.05
WL60	G279T	-0.382145	-29.26	87.1±3.13
WL61	F250M	-0.419808	-29.65	81.79±6.94
WL62	V125I	-0.454812	-29.07	76.86±0.22
WL63	F139W	-0.455212	-28.63	76.8±5.2
WL65	K253M	-0.459274	-29.65	76.23±1.36
WL66	A212L	-0.462296	-29.6	75.8±1.76
WL67	L153M	-0.483817	-25.55	72.77±5
WL68	T134L	-0.495256	-29.13	71.15±3.37
WL69	V121I	-0.536969	-29.64	65.27±11.78
WL70	H122M	-0.609161	-29.16	55.1±4.63
WL71	K123M	-0.837382	-30.25	22.92±4.51
WL72	D296I	-1	-29.44	0±0

## Sheet: PdxA double mutantion
No.	mutation sites	PN increment	binding energy	PN mean ±SD
WL73	F139M/T165C	0.566125	-26.82	189.19±19.72
WL74	L303M/G213C	0.496971	-27.11	180.84±1.31
WL77	A309C/P252K	0.414256	-27.84	170.85±1.13
WL78	I284V/L249M	0.411152	-27.73	170.47±2.75
WL79	G298S/L303M	0.360252	-27.28	164.32±2.31
WL80	F133M/F140I	0.326059	-27.96	160.19±26.37
WL81	F140I/T293V	0.324419	-27.38	159.99±3.85
WL82	H122L/G213C	0.316568	-27.07	159.05±12.5
WL83	H136N/E138I	0.312202	-30.45	158.52±0.28
WL84	F140I/I284V	0.290136	-26.76	155.85±11.24
WL85	G269L/A309C	0.285211	-27.12	155.26±4.2
WL86	K274I/I284V	0.263233	-27.28	152.6±10.28
WL87	L21I/G298A	0.257631	-28.16	151.93±10.55
WL88	F314L/Q251V	0.253666	-27.03	151.45±8.94
WL89	G298A/L303M	0.241449	-28.7	149.97±0.55
WL90	H136N/G312Q	0.227548	-27.12	148.29±1.31
WL91	G279T/G213C	0.208761	-27.63	146.02±1.23
WL92	H136N/L273M	0.201364	-26.89	145.13±1.22
WL93	H136C/L303M	0.19784	-27.56	144.7±2.58
WL94	K308L/A309C	0.194263	-27.9	144.27±7.8
WL95	D296I/V311L	0.190881	-26.94	143.86±9.52
WL96	F140I/F314L	0.185971	-27.15	143.27±31.34
WL97	F133M/H136N	0.161555	-27.27	140.32±14.08
WL98	F133M/L303M	0.158702	-28.36	139.98±10.78
WL99	T134N/G213C	0.141876	-27.28	137.94±1.93
WL100	H122L/G213C	0.11941	-27.07	135.23±46.74
WL101	A309C/A246V	0.117177	-27.44	134.96±0.35
WL102	T293V/D296I	0.106258	-26.89	133.64±11.84
WL103	A309C/D247C	0.104544	-27.02	133.43±4.02
WL104	H136N/D296I	0.096526	-27.74	132.46±0.74
WL105	H136N/K308L	0.0759617	-27.68	129.98±3.01
WL106	H136C/T165C	0.0720053	-27.26	129.5±0.1
WL107	H136N/A246I	0.0625421	-28.7	128.36±10.45
WL108	H136N/A309V	0.0386226	-27.29	125.47±6.64
WL109	I284V/T299I	0.0329178	-27.6	124.78±20.81
WL110	T293V/V311L	0.0284836	-27.81	124.24±3.02
WL111	F140I/S294C	0.0230258	-27.29	123.59±10.5
WL112	G124K/F314L	0.0200892	-28.94	123.23±1.54
WL113	G281L/F314L	0.000538217	-28.24	120.87±6.59
WL114	L303M/P210I	-0.00231343	-28.18	120.52±2.09
WL115	F140I/G269L	-0.00940075	-29.5	119.67±0.65
WL116	H136N/R280Y	-0.0143471	-28.59	119.07±2.67
WL117	G16T/T165C	-0.0684928	-27.26	112.53±5.19
WL118	A309C/L249I	-0.0693857	-28.59	112.42±54.43
WL119	T165C/T293L	-0.0727803	-29.55	112.01±1.74
WL120	G16T/H136N	-0.0849953	-27.29	110.54±4.88
WL121	N209L/D247Q	-0.102134	-28.13	108.47±0.44
WL122	I284V/G298A	-0.126936	-26.92	105.47±40.89
WL123	H136N/T248C	-0.137898	-28.6	104.14±4.14
WL124	E138I/F314L	-0.151019	-29.41	102.56±13.35
WL125	F133M/I284V	-0.167661	-26.75	100.55±12.35
WL126	H136N/L270M	-0.171846	-29.51	100.04±18.55
WL127	P120I/H136N	-0.183309	-28.63	98.66±6.22
WL128	V121I/H136N	-0.217793	-28.51	94.49±19
WL129	H136N/T165L	-0.222466	-26.94	93.93±0.32
WL130	I284V/L244I	-0.22453	-26.85	93.68±14.23
WL131	T118N/H136N	-0.228471	-28.53	93.2±0.59
WL132	A212R/G213C	-0.248258	-27.46	90.81±-1.54
WL133	G213C/Q251V	-0.248445	-28.11	90.79±4.3
WL134	G135C/I284V	-0.284153	-26.88	86.48±0.35
WL135	G135C/L303M	-0.30432	-27.02	84.04±2.13
WL136	G18V/H136N	-0.336867	-27.16	80.11±1.05
WL137	E138I/G298A	-0.350068	-28.68	78.51±1.11
WL138	I284V/N209V	-0.350068	-28.94	78.51±1.11
WL139	H122T/G298A	-0.362778	-27.8	76.98±5.01
WL140	G18V/A309C	-0.368016	-27.67	76.35±4.4
WL141	L303M/D247I	-0.379741	-28.77	74.93±6.7
WL142	K123M/G298A	-0.428049	-27.46	69.09±1.46
WL143	G135C/A309C	-0.430368	-27.06	68.81±5.47
WL144	H136N/T293V	-0.472218	-29.74	63.76±0.08
WL145	K123M/V311L	-0.4932	-29.84	61.22±2.13
WL146	T285L/N209L	-0.543675	-27.39	55.13±6.33
WL147	T165C/S294C	-0.549438	-28.18	54.43±3.19
WL148	K123M/H136N	-0.574805	-30.84	51.37±1.14
WL149	K123M/A309C	-0.61196	-30.17	46.88±7.39
WL150	H136N/D247I	-0.666052	-27.01	40.34±10.74
WL151	K123M/I284V	-0.70355	-29.88	35.81±14.94
WL152	T165C/N209I	-0.766477	-27.22	28.21±2.7
WL153	K123M/L303M	-0.76823	-30.47	28±7.78
WL154	K123M/T293V	-0.809802	-28.23	22.98±10.19
WL155	K123M/G213C	-0.868726	-29.57	15.86±1.56
